# Supplementary material for: Genomic Insights into Drug Resistance and Virulence Platforms, CRISPR-Cas Systems and Phylogeny of Commensal E. coli from Wildlife
Source: Microorganisms. 2021 May 5;9(5):999. doi: 10.3390/microorganisms9050999 (PMC8148099; doi:10.3390/microorganisms9050999)
Supplement: Supplementary file 1 [file microorganisms-09-00999-s001.zip]

Archive with 1 entries (1 files):
- microorganisms-1173796-supplementary.pdf
